# Supplementary material for: Gene Expression Analysis of Immune Regulatory Genes in Circulating Tumour Cells and Peripheral Blood Mononuclear Cells in Patients with Colorectal Carcinoma
Source: Int J Mol Sci. 2023 Mar 6;24(5):5051. doi: 10.3390/ijms24055051 (PMC10003441; doi:10.3390/ijms24055051)
Supplement: Supplementary file 1 [file ijms-24-05051-s001.zip]

Archive with 2 entries (2 files):
- ijms-2200458 Table S1.pdf
- ijms-2200458-supplementary.pdf
